# Supplementary material for: Nonmetallic Active Sites on Nickel Phosphide in Oxygen Evolution Reaction
Source: Nanomaterials (Basel). 2022 Mar 29;12(7):1130. doi: 10.3390/nano12071130 (PMC9000227; doi:10.3390/nano12071130)
Supplement: Supplementary file 1 [file nanomaterials-12-01130-s001.zip]

Archive with 8 entries (6 files):
- nanomaterials-1653254-SI/
- nanomaterials-1653254-SI/manuscript-supplementary/
- nanomaterials-1653254-SI/manuscript-supplementary/movie 1.mp4
- nanomaterials-1653254-SI/manuscript-supplementary/movie 2.mp4
- nanomaterials-1653254-SI/manuscript-supplementary/movie 3.mp4
- nanomaterials-1653254-SI/manuscript-supplementary/movie 4.mp4
- nanomaterials-1653254-SI/manuscript-supplementary/movie 5.mp4
- nanomaterials-1653254-SI/manuscript-supplementary/nanomaterials-1653254-SI.pdf
